# Supplementary material for: Impact of Health Education on Infectious Disease Knowledge in Indigenous Communities in Northwestern Malaysia
Source: Trop Med Infect Dis. 2025 Jul 9;10(7):191. doi: 10.3390/tropicalmed10070191 (PMC12297879; doi:10.3390/tropicalmed10070191)
Supplement: Supplementary file 1 [file tropicalmed-10-00191-s001.zip]

Archive with 1 entries (1 files):
- tropicalmed-3660313-supplementary.pdf
